# Supplementary material for: NOD2 Responds to Dengue Virus Type 2 Infection in Macrophage-like Cells Interacting with MAVS Adaptor and Affecting IFN-α Production and Virus Titers
Source: Pathogens. 2024 Apr 10;13(4):306. doi: 10.3390/pathogens13040306 (PMC11054756; doi:10.3390/pathogens13040306)
Supplement: Supplementary file 1 [file pathogens-13-00306-s001.zip]

Archive with 1 entries (1 files):
- pathogens-2905916-supplementary.pdf
